# Supplementary material for: Prediction and Characterization of Small Non-Coding RNAs Related to Secondary Metabolites in Saccharopolyspora erythraea
Source: PLoS One. 2013 Nov 13;8(11):e80676. doi: 10.1371/journal.pone.0080676 (PMC3827479; doi:10.1371/journal.pone.0080676)
Supplement: Table S1 — Overview of cis-encoded antisense RNAs. (XLS) [file pone.0080676.s002.xls]

## Sheet: Sheet1
Table S1 Overview of cis-encoded antisense RNAs
sRNA name	start	end	length	strand	antisense_genes	E_reads	E_reads_RPKM	M_reads	M_reads_RPKM	RPKM_E/RPKM_M
sernc001	25092	25266	175	+	SACE_0017	9	67.8248	42	157.181	0.431509
sernc002	25124	25266	143	+	SACE_0017	6	55.3349	31	141.976	0.38975
sernc003	51172	51287	116	+	SACE_0032	9	102.322	68	383.918	0.26652
sernc004	56446	56533	88	+	SACE_0041	9	134.879	42	312.575	0.431509
sernc006	61075	61842	768	+	SACE_0044,SACE_0045	220	377.786	230	196.135	1.92615
sernc007	68676	69216	541	+	SACE_0050	316	770.325	260	314.749	2.44743
sernc009	75931	76214	284	-	SACE_0056	19	88.2306	72	166.036	0.531395
sernc011	96051	96486	436	+	SACE_0072,SACE_0073	23	69.5706	92	138.194	0.503427
sernc012	113274	113498	225	+	SACE_0092	46	269.625	63	183.377	1.47033
sernc015	142088	142277	190	-	SACE_0114,SACE_0115	26	180.47	57	196.476	0.918533
sernc018	198972	199500	529	+	SACE_0172	21	52.3537	80	99.0427	0.528598
sernc019	204392	204586	195	-	SACE_0177	36	243.474	57	191.438	1.27181
sernc020	217732	218195	464	+	SACE_0185,SACE_0186	88	250.12	92	129.855	1.92615
sernc021	221180	221397	218	+	SACE_0186,SACE_0187	29	175.439	64	192.27	0.912461
sernc022	228599	229085	487	+	SACE_0195	139	376.418	150	201.721	1.86603
sernc023	235810	236403	594	+	SACE_0201	143	317.493	157	173.102	1.83414
sernc026	271419	271609	191	-	SACE_0235	10	69.0479	33	113.154	0.610214
sernc028	274398	274885	488	+	SACE_0239	0	0	97	130.179	0
sernc029	277248	277664	417	+	SACE_0241	0	0	73	114.65	0
sernc030	278656	279206	551	+	SACE_0242	0	0	109	129.558	0
sernc031	280063	280302	240	+	SACE_0244	0	0	48	130.984	0
sernc032	281082	281572	491	+	SACE_0246,SACE_0247	0	0	90	120.046	0
sernc033	285300	285799	500	-	SACE_0251	120	316.516	116	151.941	2.08314
sernc034	292217	292808	592	-	SACE_0257	235	523.516	132	146.029	3.58501
sernc035	293591	293882	292	-	SACE_0257	95	429.067	76	170.459	2.51713
sernc036	303341	303814	474	+	SACE_0268	42	116.857	73	100.863	1.15857
sernc038	306681	306921	241	-	SACE_0273	30	164.168	49	133.158	1.23288
sernc039	332016	332090	75	-	SACE_0295	7	123.089	37	323.094	0.380971
sernc041	344036	344278	243	-	SACE_0308	10	54.2723	59	159.013	0.341306
sernc043	372101	372546	446	+	SACE_0336	63	186.29	91	133.627	1.3941
sernc046	403127	403599	473	+	SACE_0365	88	245.361	120	166.153	1.47672
sernc047	407966	408276	311	-	SACE_0369,SACE_0370	14	59.3679	54	113.716	0.522072
sernc049	444119	444355	237	-	SACE_0395	72	400.653	70	193.436	2.07124
sernc050	456624	456996	373	-	SACE_0406,SACE_0407	68	240.428	69	121.151	1.98452
sernc051	466555	466643	89	+	SACE_0415	17	251.909	28	206.042	1.22261
sernc052	469805	470306	502	-	SACE_0417	44	115.593	127	165.687	0.697662
sernc053	515970	516086	117	+	SACE_0462	46	518.509	47	263.087	1.97086
sernc054	522226	522641	416	+	SACE_0466	37	117.299	101	159.007	0.737694
sernc056	526410	526646	237	+	SACE_0471	8	44.517	42	116.062	0.383563
sernc058	536537	537013	477	-	SACE_0486	65	179.713	244	335.011	0.536438
sernc060	555347	555435	89	+	SACE_0502	14	207.454	34	250.194	0.829173
sernc061	565984	566143	160	+	SACE_0511	15	123.639	34	139.17	0.8884
sernc064	627020	627431	412	+	SACE_0567	381	1219.58	101	160.551	7.59626
sernc066	634443	634941	499	+	SACE_0576	79	208.79	127	166.683	1.25262
sernc068	683299	683707	409	+	SACE_0619	119	383.714	181	289.83	1.32393
sernc069	688844	689261	418	+	SACE_0624	51	160.908	85	133.177	1.20822
sernc071	712562	712934	373	-	SACE_0649	520	1838.56	198	347.652	5.28852
sernc073	751316	751442	127	+	SACE_0683	29	301.147	93	479.587	0.62793
sernc074	754353	754438	86	+	SACE_0686	6	92.0104	27	205.614	0.44749
sernc076	757358	757780	423	+	SACE_0688,SACE_0689	114	355.426	80	123.862	2.86953
sernc078	762634	763094	461	-	SACE_0692,SACE_0693	144	411.951	106	150.589	2.7356
sernc079	798601	798676	76	+	SACE_0722	61	1058.52	35	301.608	3.5096
sernc080	798850	799192	343	+	SACE_0722	67	257.611	95	181.392	1.42019
sernc081	836556	837107	552	+	SACE_0741	17	40.6157	140	166.103	0.244521
sernc083	841522	842023	502	-	SACE_0746	40	105.085	110	143.508	0.732257
sernc084	842765	842806	42	-	SACE_0747	8	251.203	22	343.053	0.732257
sernc085	846190	846739	550	+	SACE_0751,SACE_0752	11	26.3763	92	109.55	0.240769
sernc086	846860	847217	358	+	SACE_0752,SACE_0753,SACE_0754	6	22.1031	52	95.128	0.232351
sernc090	875531	876073	543	-	SACE_0784	213	517.326	370	446.262	1.15924
sernc091	892575	892729	155	-	SACE_0799	34	289.289	57	240.841	1.20116
sernc093	926467	926655	189	-	SACE_0826	15	104.668	65	225.237	0.464701
sernc094	933636	933766	131	-	SACE_0833	21	211.413	41	204.975	1.03141
sernc096	946513	946823	311	-	SACE_0845	80	339.245	91	191.632	1.77029
sernc102	969791	970380	590	+	SACE_0867	41	91.6465	128	142.084	0.645015
sernc104	991054	991397	344	-	SACE_0885	77	295.2	62	118.038	2.50089
sernc105	1011407	1011476	70	+	SACE_0901	19	357.964	35	327.46	1.09315
sernc106	1018632	1019119	488	+	SACE_0908	86	232.414	118	158.362	1.46762
sernc107	1028583	1028957	375	-	SACE_0918	417	1466.52	274	478.528	3.06466
sernc108	1054618	1054798	181	-	SACE_0942	12	87.4353	66	238.81	0.366128
sernc110	1100258	1100417	160	-	SACE_0987	9	74.1834	20	81.8649	0.906168
sernc111	1167592	1167919	328	+	SACE_1050	119	478.473	85	169.72	2.81919
sernc112	1167717	1167919	203	+	SACE_1050	73	474.254	55	177.441	2.67274
sernc113	1170298	1170768	471	-	SACE_1053,SACE_1054	511	1430.82	743	1033.13	1.38493
sernc115	1207083	1207224	142	-	SACE_1088	7	65.012	51	235.218	0.276391
sernc117	1215581	1215679	99	-	SACE_1095	16	213.142	40	264.614	0.805483
sernc120	1230946	1231407	462	-	SACE_1107,SACE_1108	95	271.185	133	188.537	1.43836
sernc124	1271242	1271358	117	-	SACE_1149,SACE_1150	31	349.43	43	240.697	1.45174
sernc125	1296581	1297049	469	-	SACE_1173	78	219.334	117	163.381	1.34247
sernc128	1332355	1332452	98	-	SACE_1212	12	161.488	29	193.803	0.833258
sernc129	1381149	1381712	564	+	SACE_1259,SACE_1260	57	133.285	148	171.858	0.775549
sernc135	1423918	1424336	419	-	SACE_1291	35	110.164	114	178.188	0.618243
sernc138	1460122	1460706	585	-	SACE_1323	177	399.026	163	182.482	2.18666
sernc139	1473416	1473728	313	-	SACE_1328	31	130.618	79	165.299	0.790189
sernc140	1477907	1478160	254	+	SACE_1332	135	700.945	69	177.911	3.93986
sernc145	1537396	1537552	157	-	SACE_1388	10	84.001	43	179.373	0.468304
sernc146	1542132	1542226	95	-	SACE_1394	77	1068.93	41	282.65	3.78184
sernc147	1548579	1549080	502	-	SACE_1402,SACE_1403	75	197.034	119	155.25	1.26914
sernc148	1553519	1553589	71	-	SACE_1406	23	427.222	46	424.314	1.00685
sernc150	1609717	1609819	103	-	SACE_1459	7	89.6283	80	508.675	0.176199
sernc153	1643365	1643680	316	-	SACE_1493,SACE_1494	13	54.2551	71	147.15	0.368707
sernc154	1643951	1644164	214	-	SACE_1494	14	86.2777	45	137.717	0.626486
sernc160	1683344	1683436	93	-	SACE_1533	80	1134.47	57	401.402	2.82625
sernc163	1750341	1750706	366	-	SACE_1596	80	288.266	66	118.1	2.44086
sernc165	1769501	1769621	121	-	SACE_1612	2	21.7986	41	221.915	0.0982296
sernc168	1785071	1785241	171	+	SACE_1617	10	77.1237	27	103.408	0.745817
sernc169	1786959	1787142	184	-	SACE_1619	6	43.0049	32	113.899	0.37757
sernc171	1802847	1803383	537	+	SACE_1635	55	135.074	111	135.374	0.997782
sernc172	1832781	1832947	167	+	SACE_1665	92	726.533	68	266.674	2.72443
sernc173	1853355	1853591	237	-	SACE_1686	53	294.925	95	262.521	1.12344
sernc174	1855074	1855589	516	-	SACE_1687	46	117.569	170	215.768	0.544885
sernc177	1883417	1883968	552	-	SACE_1712	69	164.852	131	155.425	1.06065
sernc178	1900763	1900861	99	+	SACE_1726	3	39.9641	44	291.075	0.137298
sernc181	1933220	1933723	504	+	SACE_1756	30	78.5009	125	162.43	0.48329
sernc182	1934346	1934559	214	+	SACE_1757,SACE_1758	110	677.896	81	247.89	2.73466
sernc185	1971331	1971641	311	+	SACE_1787	249	1055.9	268	564.368	1.87094
sernc186	1977396	1977688	293	+	SACE_1794	16	72.0172	65	145.289	0.495682
sernc189	2009813	2010316	504	+	SACE_1826	40	104.668	126	163.73	0.639272
sernc190	2015339	2015450	112	+	SACE_1832	90	1059.76	41	239.747	4.42033
sernc191	2017811	2017952	142	-	SACE_1836	39	362.21	39	179.872	2.01371
sernc197	2107556	2108124	569	-	SACE_1930,SACE_1931	29	67.2156	107	123.157	0.545771
sernc199	2131784	2131848	65	+	SACE_1951	4	81.1579	23	231.741	0.35021
sernc201	2140364	2140954	591	+	SACE_1960	66	147.279	141	156.25	0.942586
sernc202	2156359	2156746	388	-	SACE_1977	13	44.1871	79	133.347	0.331369
sernc205	2184586	2184670	85	-	SACE_2000	19	294.794	63	485.411	0.607308
sernc206	2241633	2242127	495	-	SACE_2053,SACE_2054	51	135.878	120	158.768	0.855825
sernc207	2244370	2244611	242	+	SACE_2056,SACE_2057	26	141.691	63	170.496	0.831053
sernc209	2264562	2264818	257	-	SACE_2078,SACE_2079	8	41.0526	52	132.513	0.309801
sernc210	2273310	2273892	583	-	SACE_2086	13	29.4076	98	110.089	0.267124
sernc211	2282925	2283162	238	-	SACE_2097	21	116.366	61	167.858	0.693243
sernc212	2284802	2284925	124	-	SACE_2099	143	1520.89	61	322.178	4.72066
sernc213	2285083	2285657	575	-	SACE_2100	36	82.5693	97	110.482	0.747355
sernc215	2303931	2304258	328	+	SACE_2116,SACE_2117	13	52.2701	52	103.829	0.503427
sernc217	2327927	2328520	594	-	SACE_2143	224	497.331	174	191.845	2.59236
sernc218	2335769	2336335	567	-	SACE_2152	33	76.7565	114	131.677	0.582915
sernc219	2344070	2344353	284	+	SACE_2158	55	255.404	82	189.097	1.35066
sernc220	2346156	2346733	578	+	SACE_2160	117	266.958	103	116.707	2.28741
sernc221	2364386	2364880	495	-	SACE_2177	97	258.435	162	214.337	1.20574
sernc224	2403804	2403986	183	-	SACE_2213	3	21.6199	36	128.837	0.167809
sernc225	2405202	2405540	339	+	SACE_2214	43	167.283	93	179.668	0.931069
sernc226	2412494	2413005	512	+	SACE_2223	53	136.518	178	227.687	0.599587
sernc227	2435858	2435951	94	-	SACE_2247	39	547.168	41	285.656	1.91548
sernc230	2440418	2440555	138	-	SACE_2251	169	1615.07	85	403.393	4.00372
sernc233	2482919	2483396	478	-	SACE_2293	87	240.036	146	200.038	1.19995
sernc234	2495198	2495777	580	+	SACE_2302	101	229.656	121	136.63	1.68086
sernc236	2498324	2498846	523	+	SACE_2305	25	63.0409	112	140.25	0.449488
sernc237	2506915	2507600	686	-	SACE_2315	12	23.0697	163	155.615	0.148248
sernc238	2510199	2510581	383	+	SACE_2319,SACE_2320	21	72.311	67	114.568	0.631162
sernc239	2521354	2521932	579	+	SACE_2332,SACE_2333	28	63.7769	103	116.506	0.547415
sernc240	2522196	2522752	557	-	SACE_2334	20	47.3542	85	99.9428	0.473813
sernc242	2546954	2547389	436	+	SACE_2348,SACE_2349	91	275.257	97	145.705	1.88915
sernc243	2547915	2548449	535	+	SACE_2349	78	192.276	95	116.294	1.65336
sernc244	2549979	2550339	361	+	SACE_2351	53	193.621	98	177.79	1.08905
sernc246	2556067	2556229	163	-	SACE_2355	2	16.1818	36	144.645	0.111873
sernc248	2578199	2578342	144	+	SACE_2375	11	100.743	50	227.403	0.443015
sernc249	2579704	2580292	589	+	SACE_2377	109	244.059	127	141.214	1.7283
sernc250	2597324	2597406	83	-	SACE_2393	2	31.7787	35	276.171	0.115069
sernc253	2616098	2616271	174	+	SACE_2411	13	98.5322	114	429.085	0.229633
sernc255	2644371	2644769	399	-	SACE_2437	18	59.4955	102	167.423	0.35536
sernc257	2691925	2692225	301	-	SACE_2478	20	87.629	33	71.8018	1.22043
sernc259	2727397	2727929	533	+	SACE_2516,SACE_2517	28	69.2811	100	122.874	0.563838
sernc260	2731681	2732241	561	+	SACE_2522	69	162.207	119	138.922	1.16761
sernc261	2739297	2739645	349	+	SACE_2531	10	37.7884	76	142.619	0.264961
sernc263	2759163	2759540	378	-	SACE_2549	42	146.535	121	209.644	0.698972
sernc264	2759959	2760116	158	+	SACE_2551	12	100.163	35	145.077	0.690414
sernc265	2763225	2763479	255	-	SACE_2555	90	465.464	62	159.235	2.92312
sernc266	2775854	2776029	176	+	SACE_2568	6	44.9596	42	156.288	0.287672
sernc267	2793640	2793946	307	-	SACE_2588,SACE_2589	29	124.579	88	187.729	0.663608
sernc269	2836530	2836657	128	-	SACE_2615	4	41.213	25	127.914	0.322193
sernc270	2878478	2879063	586	-	SACE_2632,SACE_2633	17	38.2592	121	135.231	0.282917
sernc271	2880050	2880211	162	-	SACE_2633	10	81.4084	47	190.008	0.428448
sernc274	2913618	2914189	572	-	SACE_2665,SACE_2666	29	66.863	138	158.005	0.42317
sernc279	3037110	3037641	532	-	SACE_2777	13	32.2267	87	107.102	0.300899
sernc281	3066921	3067264	344	+	SACE_2803	115	440.883	91	173.249	2.54479
sernc282	3096320	3096688	369	-	SACE_2837,SACE_2838	18	64.3325	74	131.339	0.48982
sernc284	3186524	3186883	360	+	SACE_2907	13	47.6239	116	211.03	0.225674
sernc285	3200116	3200260	145	+	SACE_2919	16	145.525	56	252.934	0.575345
sernc286	3200738	3201164	427	+	SACE_2919	78	240.908	107	164.113	1.46794
sernc287	3201165	3201354	190	+	SACE_2919	30	208.234	75	258.521	0.805483
sernc288	3261212	3261259	48	+	SACE_2975	1	27.4753	31	422.969	0.0649583
sernc289	3311329	3311408	80	-	SACE_3020	170	2802.48	256	2095.74	1.33723
sernc293	3327627	3327972	346	-	SACE_3034	351	1337.87	114	215.783	6.2001
sernc294	3439049	3439464	416	-	SACE_3121,SACE_3122	10	31.7023	95	149.561	0.211969
sernc295	3441350	3441384	35	-	SACE_3125	6	226.083	27	505.224	0.44749
sernc296	3480348	3480651	304	-	SACE_3155	300	1301.46	39	84.0193	15.49
sernc297	3484630	3485096	467	+	SACE_3157	87	245.689	87	122.009	2.01371
sernc298	3486883	3487173	291	+	SACE_3158,SACE_3159	87	394.285	57	128.283	3.07355
sernc300	3507506	3507629	124	-	SACE_3176	40	425.424	42	221.828	1.91782
sernc301	3578512	3578869	358	-	SACE_3234	13	47.89	65	118.91	0.402741
sernc303	3586804	3587198	395	-	SACE_3241	15	50.0816	80	132.642	0.37757
sernc304	3606907	3607435	529	-	SACE_3263	20	49.8607	93	115.137	0.433055
sernc305	3607437	3608031	595	+	SACE_3264	39	86.4434	93	102.366	0.844458
sernc307	3638857	3639174	318	+	SACE_3290	20	82.9444	59	121.51	0.682612
sernc310	3685643	3686167	525	+	SACE_3334	18	45.2165	67	83.5802	0.540996
sernc311	3701620	3701972	353	+	SACE_3351	26	97.1366	72	133.581	0.727172
sernc314	3725138	3725203	66	+	SACE_3373	36	719.354	48	476.305	1.51028
sernc315	3737006	3737380	375	-	SACE_3385	12	42.2021	109	190.363	0.221692
sernc316	3786615	3786968	354	-	SACE_3431	79	294.312	67	123.954	2.37437
sernc317	3818152	3818347	196	-	SACE_3461	11	74.0152	56	187.12	0.395549
sernc318	3829366	3829794	429	+	SACE_3471	22	67.6316	78	119.076	0.567968
sernc319	3908934	3909427	494	+	SACE_3549	21	56.063	231	306.248	0.183064
sernc321	3942363	3942414	52	+	SACE_3579	8	202.895	17	214.108	0.947627
sernc322	3945613	3945978	366	-	SACE_3581	7	25.2233	71	127.047	0.198534
sernc323	3973147	3973434	288	+	SACE_3613,SACE_3614	47	215.223	99	225.129	0.956002
sernc324	3987372	3987439	68	-	SACE_3632	11	213.338	35	337.091	0.632879
sernc326	4018659	4018732	74	+	SACE_3659	9	160.397	30	265.508	0.604112
sernc327	4032330	4032861	532	+	SACE_3673	72	178.486	204	251.135	0.71072
sernc331	4064311	4064552	242	+	SACE_3711	44	239.785	43	116.37	2.06054
sernc333	4081450	4081661	212	-	SACE_3727	38	236.392	60	185.355	1.27535
sernc336	4100900	4100969	70	-	SACE_3747	5	94.2011	25	233.9	0.402741
sernc337	4120185	4120689	505	+	SACE_3765	26	67.8994	89	115.421	0.588274
sernc342	4207934	4208324	391	+	SACE_3844	145	489.075	177	296.473	1.64965
sernc344	4228115	4228462	348	-	SACE_3861	8	30.3176	58	109.153	0.277753
sernc345	4238612	4239205	594	+	SACE_3871	67	148.755	145	159.871	0.930471
sernc347	4301565	4302097	533	-	SACE_3922	22	54.4352	104	127.789	0.425976
sernc348	4308022	4308142	121	+	SACE_3927	99	1079.03	55	297.691	3.62467
sernc349	4310109	4310673	565	+	SACE_3928	9	21.0077	80	92.732	0.226542
sernc350	4360896	4361402	507	-	SACE_3976	1063	2765.09	70	90.4228	30.5796
sernc351	4363724	4364144	421	-	SACE_3977	198	620.251	63	98.0046	6.32879			no primer
sernc352	4386124	4386401	278	+	SACE_3996	74	351.052	66	155.485	2.25779
sernc353	4394388	4394599	212	+	SACE_4000	44	273.716	51	157.551	1.73732
sernc354	4438825	4439186	362	-	SACE_4036	24	87.4353	56	101.314	0.863017
sernc355	4457643	4458041	399	-	SACE_4053	7	23.1371	77	126.388	0.183064
sernc356	4467408	4467916	509	-	SACE_4063	15	38.8649	98	126.095	0.30822
sernc357	4480930	4481000	71	-	SACE_4072	15	278.623	23	212.157	1.31329
sernc358	4490873	4491319	447	-	SACE_4081	31	91.4615	89	130.398	0.701403
sernc360	4545761	4545939	179	-	SACE_4124	73	537.841	45	164.645	3.26668
sernc362	4631271	4631396	126	+	SACE_4159	6	62.8008	35	181.922	0.345207
sernc363	4657824	4658238	415	+	SACE_4185	23	73.091	88	138.875	0.52631
sernc364	4663899	4663991	93	-	SACE_4191	2	28.3616	25	176.054	0.161097
sernc365	4720061	4720147	87	+	SACE_4238	9	136.429	27	203.251	0.671235
sernc367	4754631	4754663	33	+	SACE_4273	0	0	28	555.689	0
sernc368	4817002	4817051	50	-	SACE_4300	190	5011.5	30	392.952	12.7535
sernc369	4870020	4870314	295	+	SACE_4345,SACE_4346	22	98.3524	70	155.405	0.632879
sernc371	4920226	4920538	313	+	SACE_4390,SACE_4391	42	176.966	79	165.299	1.07058
sernc372	4942723	4942845	123	-	SACE_4413	5	53.6104	30	159.736	0.335618
sernc376	4983668	4984073	406	+	SACE_4457	20	64.9663	90	145.179	0.44749
sernc379	5019297	5019377	81	+	SACE_4490	4	65.1267	48	388.1	0.167809
sernc381	5019568	5020154	587	+	SACE_4491	31	69.6479	126	140.579	0.495436
sernc382	5036803	5036908	106	+	SACE_4506	3	37.325	31	191.533	0.194875
sernc383	5038279	5038449	171	+	SACE_4507	4	30.8495	38	145.538	0.211969
sernc384	5066878	5067167	290	-	SACE_4530,SACE_4531	12	54.5717	54	121.951	0.44749
sernc389	5112242	5112836	595	+	SACE_4573	136	301.444	128	140.89	2.13956
sernc390	5142473	5142782	310	-	SACE_4597	14	59.5594	65	137.322	0.433721
sernc391	5177109	5177399	291	-	SACE_4631	12	54.3842	63	141.787	0.383563
sernc392	5187954	5188208	255	-	SACE_4640	22	113.78	64	164.372	0.692212
sernc393	5191837	5192046	210	+	SACE_4643	6	37.6805	63	196.476	0.191782
sernc394	5210615	5210996	382	-	SACE_4655	12	41.4288	82	140.585	0.294689
sernc397	5379233	5379488	256	-	SACE_4815	15	77.2744	70	179.08	0.431509
sernc398	5379562	5379950	389	-	SACE_4815	36	122.05	89	149.84	0.814533
sernc399	5397642	5398209	568	-	SACE_4831	15	34.8279	120	138.363	0.251713
sernc400	5407409	5407966	558	+	SACE_4840,SACE_4841	26	61.4502	111	130.28	0.471679
sernc401	5471695	5471844	150	-	SACE_4897	10	87.9211	64	279.432	0.314642
sernc404	5490189	5490248	60	-	SACE_4914	4	87.9211	12	130.984	0.671235
sernc405	5498727	5499015	289	+	SACE_4923	15	68.4506	61	138.236	0.495174
sernc406	5509880	5510370	491	+	SACE_4931	7	18.8019	108	144.056	0.130518
sernc408	5526651	5527012	362	+	SACE_4948	38	138.439	90	162.825	0.850232
sernc409	5531303	5531855	553	-	SACE_4952	538	1283.04	250	296.076	4.3335
sernc410	5534326	5534882	557	-	SACE_4955	19	44.9865	98	115.228	0.390412
sernc411	5552123	5552321	199	-	SACE_4974	8	53.0177	56	184.299	0.287672
sernc414	5563776	5564282	507	+	SACE_4989,SACE_4990	42	109.251	115	148.552	0.735441
sernc416	5568272	5568588	317	+	SACE_4994	27	112.328	96	198.335	0.566355
sernc417	5587728	5588169	442	+	SACE_5012	15	44.7562	108	160.026	0.279681
sernc422	5616375	5616628	254	+	SACE_5035	16	83.075	44	113.451	0.732257
sernc423	5636117	5636684	568	+	SACE_5051	21	48.759	123	141.822	0.343804
sernc424	5642192	5642388	197	-	SACE_5057	7	46.8615	56	186.17	0.251713
sernc425	5644137	5644487	351	-	SACE_5058	25	93.9327	69	128.745	0.729604
sernc426	5646112	5646426	315	-	SACE_5058,SACE_5059	16	66.9875	64	133.063	0.503427
sernc427	5648139	5648705	567	-	SACE_5061	65	151.187	112	129.367	1.16867
sernc429	5661718	5662230	513	+	SACE_5073	12	30.8495	99	126.388	0.244086
sernc432	5680535	5680633	99	-	SACE_5090	4	53.2855	29	191.845	0.277753
sernc433	5681331	5681879	549	-	SACE_5091	107	257.037	120	143.152	1.79555
sernc437	5695249	5695750	502	+	SACE_5105	40	105.085	124	161.773	0.649583
sernc440	5700398	5700568	171	+	SACE_5110	2	15.4247	37	141.708	0.108849
sernc443	5740043	5740602	560	-	SACE_5134	15	35.3254	135	157.882	0.223745
sernc444	5757885	5758037	153	+	SACE_5148	15	129.296	35	149.818	0.863017
sernc447	5843193	5843277	85	+	SACE_5225	11	170.67	24	184.918	0.922949
sernc448	5844827	5845132	306	+	SACE_5226	99	426.676	81	173.361	2.4612
sernc454	5887026	5887422	397	+	SACE_5258,SACE_5259	227	754.084	92	151.77	4.9686
sernc455	5891908	5892072	165	+	SACE_5263	32	255.77	38	150.83	1.69575
sernc456	5897313	5897658	346	-	SACE_5272	19	72.4205	75	141.962	0.510139
sernc457	5904745	5905254	510	+	SACE_5279,SACE_5280	332	858.523	220	282.514	3.03887
sernc462	5980259	5980431	173	+	SACE_5344	13	99.1018	66	249.854	0.396639
sernc463	5982218	5982515	298	-	SACE_5346	94	416.002	86	189.004	2.20103
sernc464	5994538	5995093	556	-	SACE_5356	23	54.5553	108	127.215	0.428845
sernc465	5995431	5995943	513	-	SACE_5356	27	69.4114	89	113.622	0.6109
sernc466	6002954	6003280	327	-	SACE_5363	69	278.282	584	1169.64	0.237921
sernc468	6012999	6013343	345	-	SACE_5371	47	179.665	84	159.459	1.12672
sernc469	6013355	6013703	349	-	SACE_5372	34	128.481	61	114.47	1.12239
sernc470	6030983	6031465	483	+	SACE_5390	26	70.9922	79	107.119	0.662739
sernc471	6038508	6039052	545	+	SACE_5397	202	488.809	296	355.699	1.37422
sernc472	6050546	6050964	419	-	SACE_5407	11	34.6228	74	115.666	0.299335
sernc473	6058105	6058566	462	+	SACE_5415	104	296.876	99	140.34	2.11541
sernc474	6071491	6071806	316	-	SACE_5430	13	54.2551	97	201.035	0.269878
sernc475	6073654	6073741	88	-	SACE_5432	42	629.435	66	491.19	1.28145
sernc477	6097792	6098342	551	+	SACE_5450	34	81.3788	122	145.009	0.561197
sernc478	6099474	6100024	551	+	SACE_5451	21	50.2634	92	109.351	0.45965
sernc479	6130728	6130914	187	+	SACE_5463	12	84.6299	45	157.601	0.536988
sernc480	6154612	6154809	198	+	SACE_5483	14	93.2496	79	261.306	0.356859
sernc481	6159698	6159731	34	+	SACE_5483	3	116.366	18	346.722	0.335618
sernc482	6205789	6206373	585	+	SACE_5523	17	38.3246	127	142.179	0.269551
sernc483	6231839	6232213	375	-	SACE_5534	15	52.7526	63	110.026	0.479454
sernc484	6236439	6236518	80	+	SACE_5537	6	98.9112	32	261.968	0.37757
sernc488	6374249	6374786	538	+	SACE_5673	34	83.3452	149	181.381	0.459503
sernc492	6385907	6386389	483	-	SACE_5683	350	955.664	222	301.019	3.17476
sernc493	6402138	6402697	560	+	SACE_5699	74	174.272	99	115.78	1.50519
sernc494	6403711	6404196	486	-	SACE_5701	171	464.028	148	199.441	2.32665
sernc495	6406345	6406808	464	-	SACE_5703	41	116.533	89	125.62	0.927663
sernc497	6433366	6433679	314	-	SACE_5730	7	29.4004	55	114.715	0.25629
sernc498	6434517	6435111	595	+	SACE_5731	18	39.8969	135	148.595	0.268494
sernc499	6440663	6441066	404	+	SACE_5735	57	186.071	130	210.741	0.882933
sernc501	6462444	6463027	584	+	SACE_5749	150	338.737	280	314.003	1.07877
sernc502	6491830	6492259	430	-	SACE_5780	50	153.351	92	140.122	1.09441
sernc503	6501636	6502034	399	+	SACE_5790	77	254.508	105	172.347	1.47672
sernc505	6555332	6555845	514	+	SACE_5841	18	46.1842	94	119.771	0.385603
sernc507	6578245	6578409	165	-	SACE_5859	2	15.9856	50	198.46	0.0805483
sernc511	6641490	6641746	257	+	SACE_5914	42	215.526	56	142.706	1.51028
sernc512	6661894	6662406	513	+	SACE_5935	26	66.8406	86	109.792	0.608795
sernc515	6696163	6696536	374	+	SACE_5965	24	84.6299	76	133.085	0.635907
sernc519	6774105	6774670	566	+	SACE_6038	301	701.349	214	247.62	2.83236
sernc522	6853435	6853928	494	+	SACE_6110	43	114.796	126	167.044	0.687217
sernc524	6871808	6872313	506	-	SACE_6126	16	41.7017	96	124.254	0.335618
sernc526	6887946	6888392	447	+	SACE_6142	183	539.918	382	559.685	0.964681
sernc527	6891434	6891917	484	-	SACE_6146	101	275.207	120	162.377	1.69487
sernc530	6903354	6903909	556	+	SACE_6156	101	239.569	150	176.687	1.3559
sernc532	6938131	6938220	90	+	SACE_6189	3	43.9605	23	167.368	0.262657
sernc533	6950309	6950345	37	+	SACE_6201	3	106.931	21	371.711	0.287672
sernc537	6980561	6981047	487	-	SACE_6227,SACE_6228	22	59.5769	79	106.24	0.560779
sernc539	7013857	7013978	122	+	SACE_6259	21	227.009	54	289.882	0.783108
sernc540	7057297	7057677	381	+	SACE_6303	64	221.533	108	185.646	1.19331
sernc542	7088728	7089210	483	-	SACE_6332	18	49.1484	86	116.611	0.421473
sernc543	7090426	7090637	212	+	SACE_6333	9	55.9875	55	169.908	0.329516
sernc545	7113489	7113744	256	+	SACE_6352	53	273.036	60	153.497	1.77877
sernc546	7128771	7129344	574	+	SACE_6364	17	39.059	151	172.287	0.226709
sernc547	7131269	7131856	588	+	SACE_6366	17	38.129	95	105.812	0.360347
sernc549	7175524	7175625	102	+	SACE_6403	20	258.591	44	282.514	0.915321
sernc550	7183011	7183236	226	+	SACE_6409	29	169.229	99	286.89	0.589874
sernc551	7190884	7191189	306	+	SACE_6415	16	68.9577	56	119.855	0.575345
sernc552	7203291	7203871	581	+	SACE_6427,SACE_6428	105	238.34	149	167.957	1.41905
sernc555	7223416	7223557	142	+	SACE_6442	59	547.959	62	285.951	1.91627
sernc556	7224359	7224950	592	+	SACE_6443,SACE_6444	202	450.001	230	254.445	1.76856
sernc557	7238313	7238817	505	-	SACE_6453	44	114.907	119	154.328	0.744564
sernc559	7257822	7258011	190	-	SACE_6471	190	1318.82	95	327.46	4.02741
sernc560	7264562	7264716	155	-	SACE_6476	20	170.17	43	181.687	0.936608
sernc561	7310500	7310881	382	-	SACE_6517	18	62.1432	81	138.87	0.44749
sernc562	7313489	7314149	661	+	SACE_6519	27	53.8699	219	216.985	0.248265
sernc565	7376511	7376869	359	+	SACE_6579	25	91.8395	134	244.455	0.375692
sernc566	7379446	7379936	491	-	SACE_6583,SACE_6584	88	236.366	184	245.428	0.963077
sernc567	7393740	7393863	124	-	SACE_6595	89	946.569	42	221.828	4.26714
sernc570	7421181	7421632	452	+	SACE_6624	43	125.463	96	139.098	0.901973
sernc571	7428882	7429276	395	+	SACE_6632	23	76.7918	97	160.828	0.477477
sernc572	7454495	7454879	385	+	SACE_6659	13	44.5314	97	165.006	0.269878
sernc573	7463255	7463479	225	+	SACE_6664	44	257.902	65	189.199	1.36312
sernc574	7469506	7469610	105	+	SACE_6669	108	1356.5	43	268.205	5.05768
sernc575	7489050	7489384	335	-	SACE_6689	35	137.787	52	101.659	1.35538
sernc576	7498342	7498697	356	+	SACE_6695	15	55.5681	61	112.219	0.495174
sernc577	7512762	7512908	147	+	SACE_6708	31	278.118	65	289.59	0.960383
sernc579	7516379	7516720	342	+	SACE_6710	117	451.174	128	245.116	1.84065
sernc582	7544099	7544251	153	+	SACE_6731	6	51.7183	37	158.379	0.326547
sernc583	7544276	7544520	245	-	SACE_6732	10	53.8292	48	128.311	0.419522
sernc584	7549069	7549159	91	-	SACE_6738	6	86.9549	36	259.089	0.335618
sernc585	7577975	7578087	113	+	SACE_6772	21	245.09	40	231.83	1.0572
sernc587	7589904	7590343	440	+	SACE_6785	8	23.9785	74	110.146	0.217698
sernc589	7601975	7602363	389	-	SACE_6794	14	47.4638	77	129.637	0.366128
sernc591	7612108	7612500	393	+	SACE_6803	296	993.307	277	461.61	2.15183
sernc593	7625056	7625195	140	+	SACE_6822	65	612.307	75	350.85	1.74521
sernc594	7632315	7632855	541	+	SACE_6838	89	216.959	142	171.901	1.26211
sernc595	7663505	7663970	466	+	SACE_6854	294	832.043	254	356.973	2.33083
sernc596	7673816	7674185	370	+	SACE_6858,SACE_6859	76	270.892	88	155.765	1.73911
sernc597	7682087	7682680	594	+	SACE_6866	55	122.113	168	185.23	0.659249
sernc598	7682698	7683289	592	+	SACE_6867,SACE_6868	153	340.843	134	148.242	2.29923
sernc599	7683829	7684299	471	-	SACE_6869	69	193.202	96	133.487	1.44735
sernc600	7686087	7686671	585	+	SACE_6871,SACE_6872	197	444.114	178	199.275	2.22865
sernc602	7690370	7690839	470	+	SACE_6876	35	98.2097	60	83.6068	1.17466
sernc604	7696465	7696936	472	-	SACE_6882	52	145.293	109	151.242	0.960667
sernc605	7702786	7703296	511	+	SACE_6888	86	221.953	105	134.573	1.64932
sernc607	7732975	7733101	127	+	SACE_6913	10	103.844	46	237.215	0.437762
sernc608	7737133	7737196	64	-	SACE_6918	13	267.884	32	327.46	0.818068
sernc609	7755900	7756202	303	+	SACE_6939	19	82.698	63	136.171	0.607308
sernc610	7793467	7793617	151	+	SACE_6973	5	43.6694	35	151.803	0.287672
sernc612	7834642	7835136	495	-	SACE_7025,SACE_7026,SACE_7027	21	55.9498	120	158.768	0.352399
sernc614	7841594	7841976	383	+	SACE_7033	44	151.509	88	150.478	1.00685
sernc615	7842768	7843223	456	-	SACE_7036	105	303.675	120	172.347	1.76199
sernc616	7859097	7859681	585	+	SACE_7050	22	49.5965	118	132.103	0.375437
sernc617	7865806	7866018	213	-	SACE_7057	17	105.258	58	178.335	0.590224
sernc624	7907568	7908043	476	+	SACE_7099,SACE_7100	74	205.026	110	151.347	1.35468
sernc626	7916049	7916293	245	+	SACE_7111	32	172.253	72	192.466	0.894981
sernc629	7971177	7971480	304	+	SACE_7167	109	472.865	64	137.878	3.42959
sernc632	8031185	8031542	358	+	SACE_7224	86	316.811	106	193.915	1.63376
sernc635	8053871	8054429	559	+	SACE_7250	31	73.1365	103	120.674	0.606067
sernc641	8104044	8104113	70	+	SACE_7297	20	376.805	23	215.188	1.75105
sernc642	8106991	8107130	140	+	SACE_7300	12	113.041	47	219.866	0.514138
sernc643	8118931	8119415	485	+	SACE_7317	18	48.9457	81	109.378	0.44749
