# Supplementary material for: Prediction and Characterization of Small Non-Coding RNAs Related to Secondary Metabolites in Saccharopolyspora erythraea
Source: PLoS One. 2013 Nov 13;8(11):e80676. doi: 10.1371/journal.pone.0080676 (PMC3827479; doi:10.1371/journal.pone.0080676)
Supplement: Table S2 — Overview of trans-encoded antisense RNAs. The sRNA overlapped with previous study (Marcellin et al., 2013) to be highlight by yellow color. (XLS) [file pone.0080676.s003.xls]

## Sheet: Sheet1
Table S2 Overview of trans-encoded antisense RNAs
sRNA name	start	end	length	strand	Adjacent genes	E_reads	E_reads_RPKM	M_reads	M_reads_RPKM	RPKM_E/RPKM_M
sernc005	59312	59370	59	-	SACE_0043-SACE_0044	8	178.822	28	310.809	0.575345
sernc008	73038	73630	593	-	SACE_0053-SACE_0054	13	28.9116	111	122.59	0.235839
sernc010	85257	85307	51	-	SACE_0063-SACE_0064	6	155.155	19	243.99	0.635907
sernc013	125051	125144	94	-	SACE_0100-SACE_0101	13	182.389	48	334.427	0.545379
sernc014	137602	137721	120	+	SACE_0109-SACE_0110	1	10.9901	20	109.153	0.100685
sernc016	175754	176284	531	+	SACE_0145-SACE_0147	13	32.2874	107	131.971	0.244656
sernc017	196917	196974	58	-	SACE_0168-SACE_0169	9	204.644	42	474.252	0.431509
sernc024	257859	257997	139	+	SACE_0219-SACE_8006	36	341.564	51	240.294	1.42144
sernc025	266622	266916	295	+	SACE_0230-SACE_0231	36	160.94	81	179.825	0.894981
sernc027	273367	273681	315	+	SACE_0237-SACE_8009	10	41.8672	80	166.329	0.251713
sernc037	306294	306638	345	-	SACE_0271-SACE_0273	39	149.084	89	168.95	0.882411
sernc040	335570	335741	172	+	SACE_0298-SACE_0299	30	230.026	89	338.883	0.678777
sernc042	353145	353239	95	+	SACE_0315-SACE_0316	7	97.1759	46	317.119	0.306434
sernc044	372434	372546	113	+	SACE_0336-SACE_0337	7	81.6966	41	237.626	0.343804
sernc045	402071	402332	262	-	SACE_0363-SACE_0365	31	156.043	201	502.438	0.310572
sernc048	437027	437115	89	+	SACE_0390-SACE_0391	13	192.636	56	412.084	0.467468
sernc055	524602	525147	546	+	SACE_0467-SACE_0468	11	26.5695	99	118.749	0.223745
sernc057	529890	530441	552	+	SACE_0476-SACE_0477	32	76.4531	115	136.442	0.560336
sernc059	543483	543562	80	+	SACE_0489-SACE_0491	8	131.882	28	229.222	0.575345
sernc062	576009	576294	286	-	SACE_0521-SACE_0522	30	138.337	82	187.774	0.736722
sernc063	576009	576278	270	-	SACE_0521-SACE_0522	29	141.651	80	194.05	0.729969
sernc065	627158	627431	274	+	SACE_0567-SACE_0568	173	832.683	63	150.584	5.5297
sernc067	651241	651572	332	+	SACE_0590-SACE_0591	22	87.3914	97	191.347	0.456717
sernc070	693877	694053	177	-	SACE_0629-SACE_0630	47	350.194	48	177.605	1.97175
sernc072	718667	718771	105	+	SACE_0653-SACE_0654	11	138.162	44	274.442	0.503427
sernc075	755736	755794	59	-	SACE_0687-SACE_0688	5	111.764	18	199.806	0.559363
sernc077	758122	758423	302	-	SACE_0689-SACE_0690	76	331.887	77	166.983	1.98755
sernc082	837802	838380	579	+	SACE_0742-SACE_0743	12	27.333	133	150.439	0.181688
sernc087	849223	849639	417	+	SACE_0757-SACE_0758	15	47.4394	99	155.485	0.305107
sernc088	862266	862359	94	-	SACE_0770-SACE_0771	50	701.498	95	661.887	1.05985
sernc089	868296	868435	140	+	SACE_0777-SACE_8014	5	47.1006	42	196.476	0.239727
sernc092	910659	910734	76	+	SACE_0815-SACE_0816	7	121.47	28	241.286	0.503427
sernc095	943344	943487	144	-	SACE_0842-SACE_0843	9	82.426	41	186.47	0.442033
sernc097	954915	955048	134	-	SACE_0852-SACE_0853	6	59.0515	38	185.723	0.317954
sernc098	958466	958749	284	+	SACE_0855-SACE_8016	137	636.189	71	163.73	3.8856
sernc099	960305	960728	424	+	SACE_0855-SACE_8016	94	292.379	108	166.819	1.75267
sernc100	963587	964067	481	+	SACE_0859-SACE_0861	117	320.793	111	151.135	2.12256
sernc101	964985	965111	127	+	SACE_0859-SACE_0861	27	280.378	49	252.686	1.10959
sernc103	984904	985443	540	-	SACE_0878-SACE_0881	7	17.0958	60	72.7688	0.234932
sernc109	1056822	1057177	356	-	SACE_0943-SACE_0944	12	44.4545	101	185.806	0.239252
sernc114	1183168	1183358	191	+	SACE_1068-SACE_1069	9	62.1432	44	150.872	0.411895
sernc116	1214514	1214906	393	+	SACE_1092-SACE_1093	42	140.942	97	161.647	0.871914
sernc118	1216556	1216806	251	-	SACE_1095-SACE_1096	104	546.442	94	245.269	2.22793
sernc119	1226305	1226892	588	+	SACE_1102-SACE_8017	131	293.818	239	266.2	1.10375
sernc121	1232766	1233237	472	+	SACE_1109-SACE_1111	451	1260.14	549	761.76	1.65425
sernc122	1245845	1246042	198	+	SACE_1120-SACE_8019	42	279.749	62	205.076	1.36412
sernc123	1262125	1262561	437	+	SACE_1142-SACE_1146	404	1219.23	97	145.371	8.38698
sernc126	1299687	1300169	483	+	SACE_1176-SACE_1178	16	43.6875	97	131.526	0.332158
sernc127	1311994	1312078	85	-	SACE_1189-SACE_1190	15	232.732	36	277.378	0.839044
sernc130	1382033	1382103	71	+	SACE_1260-SACE_1261	15	278.623	31	285.951	0.974374
sernc131	1401812	1402280	469	-	SACE_1277-SACE_8101	37	104.043	85	118.695	0.876555
sernc132	1406464	1407048	585	-	SACE_1277-SACE_8101	1	2.25439	0	0	#DIV/0!
sernc133	1407401	1407877	477	+	SACE_1277-SACE_8101	52	143.77	65	89.2448	1.61097
sernc134	1422271	1422675	405	+	SACE_1288-SACE_1289	38	123.741	78	126.133	0.981036
sernc136	1423918	1424065	148	-	SACE_1290-SACE_8021	11	98.0201	52	230.107	0.425976
sernc137	1425524	1425699	176	-	SACE_1291-SACE_8022	21	157.359	49	182.336	0.863017
sernc141	1503816	1503856	41	-	SACE_1355-SACE_8024	14	450.327	32	511.157	0.880997
sernc142	1504229	1504356	128	+	SACE_1355-SACE_8024	37	381.22	51	260.945	1.46092
sernc143	1507416	1507490	75	+	SACE_1359-SACE_1360	19	334.1	34	296.897	1.12531
sernc144	1534197	1534387	191	+	SACE_1384-SACE_1385	4	27.6192	50	171.445	0.161097
sernc149	1573061	1573237	177	+	SACE_1422-SACE_1423	15	111.764	59	218.307	0.511959
sernc151	1609717	1609784	68	-	SACE_1458-SACE_1459	5	96.9718	62	597.133	0.162396
sernc152	1640435	1640494	60	+	SACE_1488-SACE_1489	8	175.842	34	371.121	0.473813
sernc155	1657730	1657846	117	+	SACE_1508-SACE_8026	2	22.5439	30	167.928	0.134247
sernc156	1658487	1658718	232	+	SACE_1509-SACE_1510	59	335.389	61	172.199	1.94768
sernc157	1659120	1659302	183	-	SACE_1510-SACE_1511	10	72.0664	56	200.413	0.35959
sernc158	1669125	1669271	147	+	SACE_1520-SACE_1521	16	143.545	42	187.12	0.767126
sernc159	1670942	1671022	81	+	SACE_1522-SACE_1523	5	81.4084	29	234.477	0.347191
sernc161	1701007	1701437	431	-	SACE_1553-SACE_1554	36	110.156	87	132.2	0.833258
sernc162	1744585	1744650	66	-	SACE_1590-SACE_1593	119	2377.86	191	1895.3	1.25461
sernc164	1753981	1754048	68	+	SACE_1599-SACE_1600	38	736.985	26	250.41	2.94311
sernc166	1780757	1781338	582	-	SACE_1614-SACE_8105	0	0	0	0	#DIV/0!
sernc167	1781778	1782170	393	+	SACE_1614-SACE_8105	58	194.634	82	136.65	1.42433
sernc170	1791551	1791596	46	-	SACE_1622-SACE_1623	10	286.699	33	469.834	0.610214
sernc175	1860740	1860939	200	+	SACE_1690-SACE_1692	123	811.072	54	176.828	4.58678
sernc176	1880528	1880616	89	+	SACE_1709-SACE_1710	11	163	37	272.27	0.598669
sernc179	1919402	1919473	72	+	SACE_1741-SACE_1742	4	73.2675	33	300.171	0.244086
sernc180	1926086	1926171	86	-	SACE_1749-SACE_1750	12	184.021	27	205.614	0.894981
sernc183	1938538	1938840	303	+	SACE_1760-SACE_1761	14	60.9354	73	157.786	0.38619
sernc184	1940560	1940725	166	-	SACE_1763-SACE_1764	43	341.621	60	236.718	1.44316
sernc187	1988946	1989001	56	+	SACE_1805-SACE_1806	13	306.154	31	362.545	0.844458
sernc188	1990737	1991086	350	-	SACE_1808-SACE_1809	18	67.8248	71	132.855	0.510517
sernc192	2039263	2039349	87	-	SACE_1859-SACE_1860	2	30.3176	32	240.89	0.125857
sernc193	2070456	2070515	60	+	SACE_1893-SACE_1895	62	1362.78	50	545.766	2.497
sernc194	2071932	2072151	220	-	SACE_1896-SACE_1897	89	533.521	77	229.222	2.32753
sernc195	2088453	2088505	53	+	SACE_1911-SACE_1912	14	348.366	33	407.78	0.8543
sernc196	2102957	2103045	89	+	SACE_1924-SACE_1925	8	118.545	29	213.401	0.555505
sernc198	2114702	2115045	344	+	SACE_1936-SACE_1937	13	49.839	72	137.076	0.363586
sernc200	2139812	2140351	540	+	SACE_1958-SACE_8029	41	100.132	100	121.281	0.82562
sernc203	2162730	2163183	454	+	SACE_1980-SACE_1981	3	8.71464	124	178.877	0.0487187
sernc204	2183229	2183291	63	+	SACE_1998-SACE_1999	2	41.8672	20	207.911	0.201371
sernc208	2253753	2253816	64	+	SACE_2068-SACE_2069	7	144.245	34	347.926	0.414587
sernc214	2295203	2295416	214	-	SACE_2109-SACE_2110	19	117.091	40	122.415	0.956511
sernc216	2321249	2321293	45	+	SACE_2137-SACE_2138	5	146.535	34	494.828	0.296133
sernc222	2366297	2366366	70	+	SACE_2179-SACE_2180	24	452.165	37	346.172	1.30619
sernc223	2377709	2378159	451	+	SACE_2186-SACE_2187	31	90.6503	71	103.103	0.879224
sernc228	2436928	2436959	32	+	SACE_2247-SACE_2248	8	329.704	24	491.19	0.671235
sernc229	2436994	2437083	90	-	SACE_2247-SACE_2248	9	131.882	39	283.798	0.464701
sernc231	2468352	2468389	38	-	SACE_2277-SACE_2279	4	138.823	16	275.756	0.503427
sernc232	2477192	2477222	31	+	SACE_2287-SACE_2288	3	127.627	11	232.391	0.549193
sernc235	2497936	2498250	315	-	SACE_2303-SACE_2305	50	209.336	72	149.696	1.39841
sernc241	2527816	2527876	61	-	SACE_2338-SACE_2339	2	43.2399	20	214.728	0.201371
sernc245	2550982	2551448	467	-	SACE_2351-SACE_2352	26	73.4244	69	96.7654	0.758788
sernc247	2574835	2574916	82	-	SACE_2373-SACE_2374	6	96.4987	45	359.407	0.268494
sernc251	2600610	2600672	63	+	SACE_2396-SACE_2397	3	62.8008	20	207.911	0.302056
sernc252	2601469	2601554	86	+	SACE_2397-SACE_2398	8	122.681	27	205.614	0.596654
sernc254	2623000	2623140	141	+	SACE_2418-SACE_2419	3	28.0599	48	222.951	0.125857
sernc256	2689242	2689381	140	+	SACE_2475-SACE_2477	213	2006.48	28	130.984	15.3186
sernc258	2720541	2720579	39	-	SACE_2507-SACE_2508	6	202.895	33	554.163	0.366128
sernc262	2744329	2744830	502	-	SACE_2536-SACE_2538	34	89.3222	83	108.284	0.824892
sernc268	2821965	2822113	149	+	SACE_2605-SACE_2610	8	70.8089	52	228.563	0.309801
sernc272	2888819	2889072	254	-	SACE_2640-SACE_2641	9	46.7297	57	146.97	0.317954
sernc273	2906150	2906431	282	-	SACE_2659-SACE_2660	48	224.479	126	292.624	0.767126
sernc275	2931334	2931457	124	+	SACE_2680-SACE_2681	8	85.0849	34	179.575	0.473813
sernc276	2974552	2974748	197	+	SACE_2709-SACE_2710	2	13.389	58	192.819	0.0694382
sernc277	3011873	3011907	35	+	SACE_2753-SACE_2754	0	0	20	374.24	0
sernc278	3033452	3033515	64	+	SACE_2772-SACE_2773	1	20.6065	39	399.092	0.0516335
sernc280	3063686	3063719	34	-	SACE_2799-SACE_2800	19	736.985	22	423.772	1.73911
sernc283	3170881	3171480	600	-	SACE_2892-SACE_2893	30	65.9408	99	108.062	0.610214
sernc290	3311731	3311864	134	-	SACE_3020-SACE_3021	36	354.309	66	322.572	1.09839
sernc291	3315664	3315766	103	+	SACE_3024-SACE_3025	1	12.804	30	190.753	0.0671235
sernc292	3325762	3325915	154	+	SACE_3032-SACE_3033	5	42.8187	34	144.593	0.296133
sernc299	3497957	3498209	253	+	SACE_3168-SACE_3169	40	208.508	68	176.026	1.18453
sernc302	3584531	3584560	30	-	SACE_3239-SACE_3240	0	0	14	305.629	0
sernc306	3609240	3609335	96	+	SACE_3265-SACE_3266	3	41.213	23	156.908	0.262657
sernc308	3652284	3652365	82	+	SACE_3303-SACE_3304	6	96.4987	16	127.789	0.75514
sernc309	3685414	3685545	132	+	SACE_3333-SACE_3334	5	49.9551	38	188.537	0.264961
sernc312	3715662	3715878	217	+	SACE_3364-SACE_3365	8	48.6199	52	156.939	0.309801
sernc313	3721636	3721792	157	-	SACE_3371-SACE_3372	24	201.602	58	241.945	0.833258
sernc320	3919101	3919181	81	+	SACE_3557-SACE_3558	4	65.1267	22	177.879	0.366128
sernc325	3992356	3992654	299	+	SACE_3638-SACE_3639	7	30.8753	48	105.138	0.293666
sernc328	4038165	4038214	50	+	SACE_3680-SACE_3681	23	606.655	19	248.869	2.43764
sernc329	4058515	4058963	449	+	SACE_3703-SACE_3706	41	120.426	96	140.027	0.86002
sernc330	4061725	4061766	42	+	SACE_3708-SACE_3709	46	1444.42	57	888.819	1.6251
sernc332	4073067	4073564	498	+	SACE_3718-SACE_3719	27	71.5021	74	97.3174	0.734731
sernc334	4092512	4092613	102	+	SACE_3738-SACE_3739	8	103.437	64	410.93	0.251713
sernc335	4092631	4093161	531	+	SACE_3738-SACE_3739	85	211.11	147	181.305	1.16439
sernc338	4125325	4125378	54	+	SACE_3769-SACE_3770	32	781.52	26	315.332	2.47841
sernc339	4126760	4126886	127	-	SACE_3771-SACE_3772	59	612.678	58	299.097	2.04843
sernc340	4151810	4152393	584	-	SACE_3795-SACE_3796	13	29.3572	84	94.2008	0.311645
sernc341	4194331	4194443	113	+	SACE_3831-SACE_3832	38	443.496	65	376.724	1.17724
sernc343	4220369	4220413	45	+	SACE_3855-SACE_3856	9	263.763	20	291.075	0.906168
sernc346	4239522	4239588	67	-	SACE_3872-SACE_3873	91	1791.23	77	752.669	2.37983
sernc359	4539048	4539241	194	-	SACE_4117-SACE_4118	12	81.5762	47	158.666	0.514138
sernc361	4554100	4554487	388	-	SACE_4129-SACE_4130	14	47.5861	67	113.092	0.420774
sernc366	4721445	4721501	57	-	SACE_4239-SACE_4240	4	92.5485	29	333.205	0.277753
sernc370	4914135	4914226	92	+	SACE_4386-SACE_4387	4	57.3398	29	206.442	0.277753
sernc373	4949900	4950258	359	-	SACE_4421-SACE_4422	19	69.7981	60	109.457	0.637674
sernc374	4951041	4951108	68	-	SACE_4423-SACE_4424	7	135.76	39	375.616	0.361434
sernc375	4963636	4963787	152	+	SACE_4435-SACE_4436	6	52.0585	29	124.952	0.416629
sernc377	5014419	5014860	442	-	SACE_4486-SACE_4487	35	104.431	103	152.617	0.684269
sernc378	5017507	5017573	67	-	SACE_4488-SACE_4489	2	39.3676	29	283.473	0.138876
sernc380	5019443	5019559	117	+	SACE_4490-SACE_4491	6	67.6316	48	268.685	0.251713
sernc385	5070534	5070907	374	-	SACE_4533-SACE_4534	20	70.5249	75	131.334	0.536988
sernc386	5077228	5077806	579	-	SACE_4539-SACE_4540	28	63.7769	103	116.506	0.547415
sernc387	5098709	5098845	137	+	SACE_4560-SACE_4561	57	548.704	57	272.485	2.01371
sernc388	5101631	5102212	582	+	SACE_4562-SACE_4563	415	940.393	161	181.172	5.19061
sernc395	5253450	5253684	235	-	SACE_4697-SACE_4698	26	145.912	32	89.1805	1.63614
sernc396	5368279	5368646	368	-	SACE_4806-SACE_4807	13	46.5886	105	186.866	0.249316
sernc402	5472535	5472814	280	-	SACE_4898-SACE_4899	13	61.2307	70	163.73	0.373974
sernc403	5473773	5473818	46	-	SACE_4899-SACE_4900	2	57.3398	28	398.647	0.143836
sernc407	5521769	5522040	272	-	SACE_4941-SACE_4942	51	247.278	69	166.138	1.48839
sernc412	5561624	5561698	75	+	SACE_4986-SACE_4987	5	87.9211	38	331.826	0.264961
sernc413	5562636	5562747	112	-	SACE_4987-SACE_4988	3	35.3254	40	233.9	0.151028
sernc415	5566698	5566749	52	+	SACE_4992-SACE_4993	3	76.0855	26	327.46	0.232351
sernc418	5593760	5594337	578	-	SACE_5017-SACE_5021	15	34.2253	113	128.038	0.267306
sernc419	5594496	5595028	533	-	SACE_5017-SACE_5021	17	42.0635	113	138.848	0.302947
sernc420	5606417	5606587	171	-	SACE_5030-SACE_5031	5	38.5619	41	157.028	0.245574
sernc421	5611687	5612233	547	-	SACE_5032-SACE_5033	13	31.343	110	131.702	0.237983
sernc428	5651117	5651152	36	-	SACE_5064-SACE_5066	1	36.6338	25	454.805	0.0805483
sernc430	5670494	5670818	325	+	SACE_5080-SACE_5083	18	73.0421	77	155.166	0.470737
sernc431	5673628	5673671	44	+	SACE_5085-SACE_5086	0	0	22	327.46	0
sernc434	5684944	5684982	39	-	SACE_5095-SACE_5099	36	1217.37	20	335.856	3.62467
sernc435	5685309	5685834	526	-	SACE_5095-SACE_5099	31	77.7249	101	125.755	0.618068
sernc436	5686670	5687180	511	-	SACE_5095-SACE_5099	218	562.626	119	152.516	3.68897
sernc438	5697815	5698367	553	-	SACE_5106-SACE_5109	20	47.6968	113	133.826	0.356408
sernc439	5698671	5699002	332	+	SACE_5106-SACE_5109	37	146.976	69	136.113	1.07981
sernc441	5711465	5711548	84	+	SACE_5122-SACE_5125	3	47.1006	37	288.476	0.163273
sernc442	5712619	5713138	520	+	SACE_5122-SACE_5125	32	81.1579	111	139.8	0.580528
sernc445	5808591	5808957	367	-	SACE_5196-SACE_5198	15	53.9026	72	128.486	0.419522
sernc446	5826485	5826584	100	-	SACE_5213-SACE_5214	71	936.359	35	229.222	4.08495
sernc449	5862677	5863186	510	+	SACE_5243-SACE_5244	18	46.5464	103	132.268	0.35191
sernc450	5876539	5877026	488	-	SACE_5253-SACE_8109	60	162.149	55	73.8127	2.19677
sernc451	5877378	5877963	586	+	SACE_5253-SACE_8109	2	4.50108	1	1.11761	4.02741
sernc452	5881755	5881873	119	-	SACE_5253-SACE_8109	275	3047.68	157	864.054	3.52719
sernc453	5881755	5882170	416	-	SACE_5253-SACE_8109	367	1163.47	241	379.413	3.06652
sernc458	5914876	5914958	83	-	SACE_5289-SACE_5290	3	47.668	24	189.374	0.251713
sernc459	5932153	5932425	273	-	SACE_5305-SACE_5306	14	67.6316	81	194.317	0.348048
sernc460	5940497	5940557	61	+	SACE_5309-SACE_5310	15	324.299	22	236.201	1.37298
sernc461	5979682	5979747	66	-	SACE_5343-SACE_5344	9	179.839	25	248.076	0.724934
sernc467	6003432	6003599	168	-	SACE_5363-SACE_5364	15	117.751	78	304.07	0.387251
sernc476	6096185	6096226	42	-	SACE_5448-SACE_5449	14	439.605	26	405.426	1.0843
sernc485	6247304	6247363	60	-	SACE_5546-SACE_5547	4	87.9211	35	382.036	0.230138
sernc486	6293787	6294002	216	-	SACE_5600-SACE_5601	5	30.5281	41	124.313	0.245574
sernc487	6354111	6354686	576	-	SACE_5657-SACE_5658	79	180.879	103	117.112	1.54449
sernc489	6380111	6380432	322	+	SACE_5677-SACE_5678	15	61.4355	63	128.136	0.479454
sernc490	6383310	6383466	157	-	SACE_5679-SACE_5680	8	67.2008	31	129.315	0.519666
sernc491	6385744	6385891	148	-	SACE_5682-SACE_5683	28	249.506	50	221.257	1.12768
sernc496	6408014	6408209	196	-	SACE_5703-SACE_5704	6	40.3719	42	140.34	0.287672
sernc500	6441284	6441387	104	-	SACE_5735-SACE_5736	5	63.4046	35	220.406	0.287672
sernc504	6518250	6518304	55	+	SACE_5806-SACE_5807	7	167.849	22	261.968	0.640725
sernc506	6559204	6559800	597	-	SACE_5843-SACE_5844	119	262.88	141	154.68	1.69951
sernc508	6609288	6609474	187	-	SACE_5887-SACE_5888	13	91.6824	53	185.619	0.493928
sernc509	6611069	6611140	72	-	SACE_5888-SACE_5889	15	274.753	38	345.652	0.794884
sernc510	6636148	6636333	186	-	SACE_5910-SACE_5911	15	106.356	38	133.801	0.794884
sernc513	6675717	6675818	102	+	SACE_5948-SACE_5949	11	142.225	49	314.618	0.452057
sernc514	6675854	6675907	54	-	SACE_5948-SACE_5949	12	293.07	38	460.869	0.635907
sernc516	6740355	6740828	474	+	SACE_6006-SACE_6007	30	83.4694	108	149.222	0.559363
sernc517	6742723	6742905	183	-	SACE_6007-SACE_6014	17	122.513	51	182.519	0.671235
sernc518	6772645	6772692	48	-	SACE_6036-SACE_6037	12	329.704	30	409.325	0.805483
sernc520	6845209	6845475	267	+	SACE_6102-SACE_6103	36	177.818	56	137.361	1.29453
sernc521	6847418	6847560	143	+	SACE_6104-SACE_6105	30	276.675	50	228.993	1.20822
sernc523	6854657	6854980	324	+	SACE_6111-SACE_6112	90	366.338	101	204.157	1.79439
sernc525	6878886	6878988	103	+	SACE_6132-SACE_6133	14	179.257	26	165.32	1.0843
sernc528	6892207	6892555	349	-	SACE_6146-SACE_8038	44	166.269	100	187.656	0.886031
sernc529	6899111	6899380	270	-	SACE_6151-SACE_6152	43	210.034	87	211.03	0.99528
sernc531	6907551	6907664	114	-	SACE_6159-SACE_6160	57	659.408	58	333.205	1.97899
sernc534	6955802	6955862	61	+	SACE_6204-SACE_6205	4	86.4797	27	289.882	0.298327
sernc535	6972085	6972140	56	-	SACE_6217-SACE_6218	4	94.2011	24	280.68	0.335618
sernc536	6974076	6974139	64	+	SACE_6220-SACE_6221	40	824.26	41	419.558	1.96459
sernc538	6995032	6995304	273	-	SACE_6241-SACE_6242	40	193.233	70	167.928	1.15069
sernc541	7058196	7058576	381	-	SACE_6303-SACE_8040	10	34.6146	83	142.673	0.242615
sernc544	7092159	7092524	366	-	SACE_6334-SACE_6336	49	176.563	134	239.779	0.736355
sernc548	7151054	7151260	207	-	SACE_6383-SACE_6384	11	70.082	39	123.391	0.567968
sernc553	7214480	7214956	477	-	SACE_6440-SACE_8113	63	174.183	53	72.7688	2.39365
sernc554	7215308	7215893	586	+	SACE_6440-SACE_8113	2	4.50108	1	1.11761	4.02741
sernc558	7239305	7239446	142	+	SACE_6453-SACE_6455	18	167.174	42	193.709	0.863017
sernc563	7330554	7330761	208	+	SACE_6535-SACE_6536	69	437.492	60	188.919	2.31576
sernc564	7370485	7370546	62	+	SACE_6574-SACE_6575	55	1169.92	46	485.908	2.40769
sernc568	7397662	7398498	837	-	SACE_6599-SACE_6600	51	80.358	213	166.664	0.482155
sernc569	7406944	7407164	221	-	SACE_6609-SACE_6610	4	23.87	61	180.77	0.132046
sernc578	7515301	7515334	34	+	SACE_6709-SACE_6710	5	193.944	31	597.133	0.324791
sernc580	7518292	7518521	230	-	SACE_6712-SACE_6713	219	1255.74	229	652.072	1.92577
sernc581	7519856	7520444	589	+	SACE_6713-SACE_6714	54	120.91	365	405.85	0.297918
sernc586	7585850	7586071	222	+	SACE_6781-SACE_6782	83	493.071	73	215.356	2.28956
sernc588	7594239	7594339	101	-	SACE_6790-SACE_6791	12	156.691	46	298.28	0.525315
sernc590	7602763	7602833	71	+	SACE_6794-SACE_6795	6	111.449	20	184.484	0.604112
sernc592	7619509	7619674	166	-	SACE_6813-SACE_6814	13	103.281	38	149.921	0.6889
sernc601	7687833	7687971	139	+	SACE_6873-SACE_8042	8	75.9031	41	193.178	0.392918
sernc603	7691208	7691374	167	-	SACE_6877-SACE_8043	31	244.81	47	184.319	1.32819
sernc606	7721291	7721492	202	-	SACE_6903-SACE_6904	6	39.1727	37	119.961	0.326547
sernc611	7823266	7823462	197	-	SACE_7004-SACE_7006	8	53.556	48	159.574	0.335618
sernc613	7840462	7840993	532	-	SACE_7032-SACE_8046	64	158.655	135	166.192	0.954646
sernc618	7880220	7880352	133	-	SACE_7071-SACE_7072	10	99.1591	37	182.196	0.544245
sernc619	7887754	7888179	426	+	SACE_7080-SACE_7082	16	49.533	104	159.886	0.309801
sernc620	7888729	7888864	136	+	SACE_7080-SACE_7082	16	155.155	67	322.644	0.480885
sernc621	7890072	7890161	90	+	SACE_7082-SACE_8049	6	87.9211	39	283.798	0.309801
sernc622	7903214	7903573	360	+	SACE_7095-SACE_7096	17	62.2774	90	163.73	0.380367
sernc623	7906318	7906411	94	-	SACE_7098-SACE_7099	84	1178.52	42	292.624	4.02741
sernc625	7915881	7915947	67	-	SACE_7110-SACE_7111	9	177.154	27	263.923	0.671235
sernc627	7923454	7923651	198	-	SACE_7119-SACE_7121	74	492.891	63	208.384	2.36531
sernc628	7933412	7933574	163	+	SACE_7132-SACE_7133	7	56.6363	57	229.021	0.247297
sernc630	8024713	8024813	101	-	SACE_7219-SACE_7220	15	195.864	27	175.078	1.11873
sernc631	8027109	8027195	87	-	SACE_7220-SACE_7221	12	181.906	70	526.947	0.345207
sernc633	8031406	8031542	137	+	SACE_7224-SACE_8050	25	240.66	53	253.363	0.949862
sernc634	8031495	8031643	149	-	SACE_7224-SACE_8050	31	274.384	51	224.167	1.22402
sernc636	8055695	8055845	151	-	SACE_7250-SACE_7251	3	26.2016	37	160.477	0.163273
sernc637	8063971	8064275	305	-	SACE_7258-SACE_7259	15	64.8598	67	143.868	0.45083
sernc638	8080838	8080878	41	+	SACE_7274-SACE_7275	0	0	22	351.42	0
sernc639	8088862	8088966	105	-	SACE_7282-SACE_7283	21	263.763	40	249.493	1.0572
sernc640	8100075	8100211	137	+	SACE_7293-SACE_7294	22	211.781	42	200.778	1.0548
sernc644	8181392	8181498	107	+	SACE_8116-SACE_6441	30	369.761	77	471.297	0.784561
sernc645	8187894	8188000	107	-	SACE_8116-SACE_6441	11	135.579	32	195.864	0.692212
sernc646	8206453	8206535	83	-	SACE_8116-SACE_6441	3	47.668	27	213.046	0.223745
sernc647	8209437	8209536	100	+	SACE_8116-SACE_6441	4	52.7526	22	144.082	0.366128
